# Supplementary material for: Relationships between consumption of ultra-processed foods, gestational weight gain and neonatal outcomes in a sample of US pregnant women
Source: PeerJ. 2017 Dec 7;5:e4091. doi: 10.7717/peerj.4091 (PMC5723430; doi:10.7717/peerj.4091)
Supplement: Data S1 [file peerj-05-4091-s002.csv]

LOX-035	0	0	248.8	267.75	563.2	305	0	0	429.8	0	0	0	532.8	0	0	0	70	0	182	0	126	0	0	48	0	304	0	0	0	82.5	74	0	0	0	0	48	125	80	123.75	0	0	0	0	136.5	40	0	68.25	45	58.8
LOX-036	0	0	186.6	0	0	305	249.6	0	368.4	0	0	0	710.4	0	0	168	49	0	182	178	189	0	96.25	48	0	190	76	184	0	82.5	74	0	0	0	142	48	93.75	80	123.75	115	46.5	0	0	0	10	46.5	0	45	29.4
LOX-037	206.5	242.6666667	186.6	178.5	281.6	305	124.8	0	184.2	0	0	0	532.8	0	0	224	49	127.5	182	178	126	31.71875	38.5	48	80	190	76	184	166	82.5	74	107	22.5	47.75	0	64	62.5	40	123.75	115	62	90	128.125	0	25	46.5	45.5	45	14.7
LOX-038	0	0	248.8	267.75	422.4	122	0	0	184.2	180	0	0	532.8	0	0	280	49	0	182	0	126	0	96.25	48	0	304	76	0	0	123.75	37	160.5	0	47.75	88.75	0	62.5	0	123.75	0	0	0	0	0	0	23.25	45.5	0	44.1
[truncated: 80 more columns]
