# Supplementary material for: Relationships between consumption of ultra-processed foods, gestational weight gain and neonatal outcomes in a sample of US pregnant women
Source: PeerJ. 2017 Dec 7;5:e4091. doi: 10.7717/peerj.4091 (PMC5723430; doi:10.7717/peerj.4091)
Supplement: Data S2 [file peerj-05-4091-s003.csv]

id_	1	2	3	4	5	6	7	8	9	10	11	12	13	14	15	16	17	18	19	20	21	22	23	24	25	26	27	28	29	30	31	32	33	34	35	36	37	38	39	40	41	42	43	44	45	48	49	50	51
LOX-01	0	0	2	2	2	0	0	0	1	1	0	0	1	0	0	2	2	0	2	0	2	2	2	2	0	3	2	2	0	0	0	3	0	2	2	2	2	0	2	2	2	2	0	2	2	3	2	3	2
LOX-010	0	2	0	2	2	3	3	0	2	0	0	0	2	0	0	2	2	2	0	2	2	0	2	0	0	0	2	0	0	0	0	0	0	0	0	0	2	0	2	2	0	0	0	0	2	0	0	2	2
LOX-011	0	0	3	0	2	2	0	0	1	0	0	0	2	0	0	0	2	0	2	0	0	2	2	2	0	2	3	3	0	3	2	0	3	0	0	3	3	0	0	3	2	0	0	0	1	0	3	3	2
LOX-012	0	0	2	2	2	2	2	0	2	1	0	0	2	1	0	0	2	0	2	0	2	0	0	2	0	0	2	2	0	0	NA	0	0	0	0	2	2	1	2	2	1	0	0	2	3	2	1	3	2
LOX-014	0	0	2	2	2	2	2	0	2	0	0	0	2	0	0	0	0	0	2	2	2	0	0	2	0	0	2	2	2	3	0	3	1	0	0	3	0	2	3	3	0	2	0	2	3	3	3	0	0
LOX-015	0	0	2	0	2	0	2	0	3	2	0	0	2	0	0	0	2	2	2	0	2	0	0	2	0	0	0	2	0	2	0	0	2	0	0	2	2	0	2	2	0	0	0	0	1	0	0	2	2
LOX-016	0	0	NA	0	0	0	0	0	3	2	0	0	1	0	0	NA	3	0	0	1	2	0	0	0	0	0	2	2	0	3	2	3	0	0	3	0	3	0	3	3	0	0	0	0	3	3	3	3	3
LOX-017	0	2	2	2	0	2	0	1	2	2	0	0	2	0	0	2	2	0	2	0	2	1	0	1	0	0	2	2	2	2	2	2	2	1	1	3	2	2	2	2	2	2	2	2	2	1	1	2	2
LOX-018	0	3	0	2	2	1	0	0	2	0	0	0	3	0	0	2	2	2	2	2	2	0	2	1	0	0	0	2	0	0	0	2	0	0	0	0	2	2	2	2	0	0	0	0	0	2	2	3	2
LOX-019	0	3	3	3	3	2	0	0	2	0	0	0	3	0	0	NA	3	2	3	0	0	0	3	3	0	3	3	3	0	3	0	3	3	0	0	3	3	0	3	3	3	0	0	2	1	1	2	2	3
LOX-02	0	0	2	2	2	1	0	2	2	0	0	0	2	0	0	1	2	0	3	0	3	0	0	3	3	3	2	0	0	1	0	2	0	0	0	0	3	0	0	2	0	0	0	2	1	0	2	0	0
LOX-020	0	0	2	2	2	2	2	2	0	0	0	0	2	0	0	0	3	2	2	0	2	0	0	2	0	0	0	2	0	1	0	1	3	0	0	3	0	2	2	2	0	2	3	3	2	2	1	3	2
LOX-021	3	3	3	3	2	1	0	0	0	2	0	1	2	1	0	2	3	2	2	2	2	3	2	2	2	3	3	3	0	3	2	2	2	0	1	2	3	2	0	2	3	2	0	2	1	3	3	3	0
LOX-022	0	0	2	2	2	2	2	0	2	2	0	0	2	2	0	0	2	2	2	2	2	0	1	2	0	2	2	2	0	2	2	0	0	0	0	3	2	0	2	0	0	0	0	2	2	3	2	2	2
LOX-023	0	3	0	2	NA	0	2	0	0	0	0	0	3	1	0	1	2	0	0	0	2	0	0	1	2	2	0	0	0	0	2	2	0	0	0	0	0	0	0	2	1	0	0	0	1	1	0	2	2
LOX-026	0	0	2	0	0	0	0	0	2	0	0	0	2	0	0	0	0	0	0	0	2	0	0	0	0	0	2	1	0	0	0	0	0	0	0	0	0	0	2	0	0	0	0	0	0	0	0	2	2
LOX-027	0	0	1	2	2	0	0	0	1	0	0	0	2	0	0	0	0	0	2	0	1	0	1	0	0	0	1	2	0	1	1	0	0	0	0	3	3	0	0	0	0	0	0	0	2	0	1	3	2
LOX-029	0	0	3	3	3	3	0	0	2	NA	NA	NA	NA	0	0	3	3	0	0	0	2	0	0	0	0	0	3	3	0	0	0	0	0	0	0	0	2	0	3	3	0	0	0	0	2	0	2	2	2
LOX-03	0	0	0	2	0	1	0	NA	2	0	0	NA	2	0	0	0	0	0	NA	0	0	0	0	0	0	0	0	0	0	0	1	2	0	0	0	0	0	0	0	0	0	0	0	1	0	0	0	0	0
LOX-030	0	3	3	3	2	2	0	0	2	0	0	0	2	0	0	2	2	0	2	2	0	0	2	3	0	3	3	2	0	2	0	0	3	0	0	3	2	2	2	0	0	0	0	2	1	2	NA	NA	NA
LOX-033	0	0	2	0	0	2	0	0	1	0	0	0	1	0	0	0	2	1	2	2	2	1	2	2	2	2	2	2	0	2	2	2	1	0	2	2	2	2	1	2	2	0	2	3	3	2	2	0	1
LOX-034	0	0	0	2	2	0	2	0	2	2	0	0	2	0	0	1	2	2	2	0	2	0	0	2	0	2	2	0	0	1	0	3	1	0	0	0	2	0	2	0	0	0	0	0	1	0	1	3	2
LOX-039	0	2	2	2	0	2	0	0	0	2	0	0	2	0	0	0	2	2	1	0	2	2	0	2	0	0	2	2	0	0	2	0	2	0	0	2	2	0	2	2	0	3	2	2	0	0	NA	2	0
LOX-043	0	0	0	3	3	2	0	0	2	0	0	0	2	0	0	0	2	0	0	0	2	0	0	0	0	0	0	2	0	0	0	3	0	0	0	0	2	0	2	2	0	0	0	0	2	0	1	1	0
LOX-044	0	0	3	3	1	2	2	1	1	0	0	0	1	0	0	2	2	0	2	0	2	0	0	2	2	2	0	0	0	2	0	3	2	0	0	0	0	2	2	2	0	0	0	2	0	0	0	3	3
LOX-045	0	0	3	3	3	3	0	0	2	2	0	0	2	0	0	2	2	0	0	0	2	0	0	2	2	2	2	2	0	3	0	3	1	1	0	1	2	0	3	3	1	1	0	2	2	0	1	3	2
LOX-046	0	0	0	2	2	3	2	0	1	0	0	0	2	0	0	2	2	3	3	0	0	0	2	2	0	0	2	0	0	0	0	2	0	0	0	0	0	0	2	2	0	0	0	0	0	0	0	3	2
LOX-047	0	0	2	2	1	2	0	0	1	1	0	0	2	0	0	0	2	0	2	0	2	2	0	2	1	2	2	0	0	2	2	2	0	0	0	0	2	1	1	2	0	0	0	2	1	0	1	3	2
LOX-051	2	2	3	2	1	2	2	0	2	2	0	0	2	0	0	2	2	0	0	NA	2	2	0	0	0	1	0	3	0	0	0	0	0	0	2	2	2	0	1	2	0	0	0	0	2	0	2	2	2
LOX-053	0	0	2	0	2	0	1	0	2	0	0	0	3	0	0	2	2	3	0	0	2	0	0	0	0	0	0	3	0	0	0	2	0	0	0	0	3	0	0	0	3	0	0	0	0	0	1	3	2
LOX-055	0	0	1	1	1	1	1	0	1	1	0	0	3	0	0	2	2	1	2	0	2	1	0	1	0	0	0	2	0	0	0	0	0	1	0	2	1	0	2	1	1	0	1	2	1	2	0	3	1
LOX-056	0	0	2	2	2	0	2	2	2	0	0	0	2	0	0	2	2	2	2	0	2	2	0	0	0	0	0	2	0	2	2	0	2	0	0	2	2	0	0	2	1	3	0	0	2	2	2	2	2
LOX-057	0	0	0	1	2	2	1	0	1	0	0	0	1	0	0	2	2	0	2	2	2	1	0	1	1	0	0	2	0	0	0	2	0	1	2	3	2	0	2	2	3	1	3	0	1	3	3	3	1
LOX-059	NA	NA	NA	NA	2	2	1	0	0	0	0	0	3	0	0	3	3	0	2	0	2	0	2	3	0	0	3	2	0	0	2	0	0	0	0	2	2	0	1	3	0	0	0	2	2	0	2	2	1
LOX-06	0	0	2	3	3	2	1	0	2	0	0	0	2	0	0	0	3	0	2	2	3	0	2	2	0	0	2	2	0	2	0	1	0	0	0	0	1	0	2	1	0	0	0	NA	2	0	0	0	0
LOX-060	0	0	3	2	0	3	0	0	0	0	0	0	2	1	0	2	3	0	2	0	0	0	2	0	1	0	2	2	0	0	0	3	2	0	0	0	0	0	0	2	2	0	0	0	0	0	0	3	2
LOX-061	0	0	1	1	0	1	0	0	2	0	0	0	3	0	0	2	2	0	0	0	2	1	0	1	0	0	0	0	0	0	0	0	0	0	0	2	2	0	2	1	1	0	1	1	1	0	1	2	1
LOX-062	0	0	2	0	0	2	0	0	0	0	0	0	3	1	0	0	0	0	0	0	2	0	0	2	0	0	2	2	0	0	3	0	2	0	0	0	0	0	1	0	3	1	3	0	2	2	0	3	0
LOX-063	2	2	2	2	0	2	0	0	0	0	0	0	1	0	0	0	2	0	2	0	2	1	2	1	1	1	0	2	3	3	2	0	2	0	2	3	0	0	2	0	0	0	3	2	3	3	3	3	1
LOX-064	0	0	2	2	2	2	0	0	2	3	0	0	3	0	0	2	2	2	2	0	2	2	0	0	0	2	1	2	0	0	0	2	2	1	2	3	2	0	0	2	2	1	0	2	1	1	0	2	2
LOX-065	0	3	3	1	3	0	0	0	1	2	0	0	3	0	0	2	2	0	2	0	0	0	0	2	0	3	2	2	0	0	0	2	0	0	0	2	2	0	0	2	0	0	0	2	2	3	0	2	2
LOX-08	0	0	2	2	2	2	3	0	1	0	0	0	2	0	0	3	0	0	2	0	2	0	0	2	0	0	0	0	0	0	0	0	0	0	0	0	2	0	1	1	0	0	0	0	2	0	0	3	3
LOX-09	0	NA	2	2	2	2	2	0	2	NA	0	0	1	0	0	0	2	3	2	0	2	0	0	2	0	0	2	2	0	3	2	2	2	0	2	0	0	0	2	2	0	0	0	0	1	2	2	2	2
[truncated: 80 more columns]
