# Supplementary material for: Relationships between consumption of ultra-processed foods, gestational weight gain and neonatal outcomes in a sample of US pregnant women
Source: PeerJ. 2017 Dec 7;5:e4091. doi: 10.7717/peerj.4091 (PMC5723430; doi:10.7717/peerj.4091)
Supplement: Data S3 [file peerj-05-4091-s004.csv]

		1	2	3
1		118	206.5	295
2		182	242.6666667	303.3333333
3		186.6	248.8	311
4	31	186	279	372
5	29.6	236.8	355.2	473.6
6	30.5	244	305	366
7	31.2	249.6	312	374.4
8	31.5	252	315	378
9	30.7	368.4	429.8	491.2
10	30	360	540	720
11	240	240	360	480
12	29.7	356.4	712.8	1069.2
13	29.6	355.2	532.8	710.4
14	29.5	147.5	250.75	354
15	42	42	84	126
16	156	117	156	195
17	28	28	49	70
18		127.5	191.25	255
19		91	182	273
20	178	89	178	267
21	126	63	126	189
22	145	18.125	31.71875	45.3125
23	154	77	96.25	115.5
24	2.4	24	48	72
25	160	80	120	160
26	152	76	190	304
27	152	38	76	114
28	184	92	184	276
29	166	83	166	249
30	165	41.25	82.5	123.75
31	148	37	74	111		blueberries
32	214	107	160.5	214
33	30	15	22.5	30
34	191	47.75	95.5	143.25
35	142	35.5	88.75	142
36	128	32	48	64
37	125	62.5	93.75	125
38	160	40	80	120
39	165	82.5	123.75	165
40	184	46	115	184
41	62	31	46.5	62
42	90	60	90	120
43	205	102.5	128.125	153.75
44	91	91	136.5	182
45	160	10	25	40
48	186	23.25	34.875	46.5
49	182	45.5	68.25	91
50	36	9	27	45
51	14.7	29.4	44.1	58.8
52	200	50	100	150
53	50	50	87.5	125
54	95	142.5	213.75	285
55	78	78	117	156
56	16	16	48	80
57	15	5	17.5	30
58	100	100	150	200
59	256	128	288	448
60	69	69	103.5	138
61	184	92	138	184
62	180	45	67.5	90		zucchini
63	186	93	186	279
64	38	38	76	114		average with french toast, waffles?
65	226	226	339	452
66	137	137	171.25	205.5
67	417	139	208.5	278
68	160	160	320	480
69	69	34.5	69	103.5		average with English muffins?
70	28	28	56	84
71	28	28	56	84
72	20	6.666666667	13.33333333	20
73	32	16	24	32
74	9.3	9.3	13.95	18.6
75	28	28	56	84
76	24	24	48	72
77	28	28	56	84
78	85	56.66666667	70.83333333	85
79	85	56.66666667	85	113.3333333
80	114	57	114	171
81	83	55.33333333	83	110.6666667
82	255	127.5	191.25	255
83	57	57	85.5	114
84	196	196	294	392
85	85	56.66666667	99.16666667	141.6666667
86	85	85	141.6666667	198.3333333
87	34.94	139.76	279.52	419.28
88	28.35	56.7	85.05	113.4
89	13	104	208	312
90	98	98	196	294
91	55	28.35051546	56.70103093	85.05154639
92	85	56.66666667	99.16666667	141.6666667
93	57	28.5	71.25	114
94	28.35	28.35	70.875	113.4
95	8.1	16.2	20.25	24.3
96	68	136	238	340
97	85	56.66666667	85	113.3333333
98	85	28.33333333	70.83333333	113.3333333
99	85	56.66666667	113.3333333	170
100	28.35	56.7	127.575	198.45
101	85	56.66666667	99.16666667	141.6666667
103	28.35	56.7	85.05	113.4
104	126	252	378	504					126 = .5 cup
105	107	107	214	321
106	3.3	13.2	23.1	33
107	65	65	97.5	130
108	77	77	115.5	154
109	28	18.66666667	32.66666667	46.66666667					28g = 15 chips
110	28	23.33333333	40.83333333	58.33333333					28g = 12 chips
111	8	16	28	40
112	60	30	75	120
113	146	36.5	54.75	73
114	80	40	80	120
115	245	122.5	183.75	245
116	226	56.5	141.25	226
117	21	14	28	42
118	174	87	130.5	174
119	66	66	132	198
120	64	32	64	96
121	56	28	42	56
122	52	52	78	104
123	57	28.5	57	85.5
124	141	141	186	282
125	133	66.5	133	199.5
126	28.35	28.35	42.525	56.7
127	5.67	11.34	31.185	51.03			.2 oz/piece
128	46	46	92	138
129	236.8	236.8	236.8	236.8
130	244.8	244.8	244.8	244.8
131	29.6	236.8	236.8	236.8
134	20	6.666666667	13.33333333	20
