# Supplementary material for: Relationships between consumption of ultra-processed foods, gestational weight gain and neonatal outcomes in a sample of US pregnant women
Source: PeerJ. 2017 Dec 7;5:e4091. doi: 10.7717/peerj.4091 (PMC5723430; doi:10.7717/peerj.4091)
Supplement: Data S4 [file peerj-05-4091-s005.csv]

LOX-01	0		0		23.8975			15.2075			2.5			0			0			0		2.5				2.5		0		0		136.8675					0		0		30.415			30.415
LOX-010	0		6.5175		0			6.5175			6.5175			136.8675			30.415			0		30.415				0		0		0		30.415					0		0		4.345			8.69
LOX-011	0		0		15.2075			0			2.5			76.0375			0			0		6.5175				0		0		0		136.8675					0		0		0			15.2075
LOX-012	0		0		6.5175			15.2075			6.5175			2.5			30.415			0		30.415				1		0		0		197.6975					1		0		0			2.5
LOX-014	0		0		2.5			2.5			1			6.5175			1			0		2.5				0		0		0		76.0375					0		0		0			0
LOX-015	0		0		2.5			0			2.5			0			1			0		76.0375				2.5		0		0		197.6975					0		0		0			2.5
LOX-016	0		0		1			0			0			0			0			0		6.5175				2.5		0		0		136.8675					0		0		1			2.5
LOX-017	0		1		15.2075			2.5			0			76.0375			0			1		2.5				2.5		0		0		197.6975					0		0		1			15.2075
LOX-018	0		15.2075		0			15.2075			30.415			1			0			0		30.415				0		0		0		197.6975					0		0		2.5			1
LOX-019	0		2.5		2.5			2.5			15.2075			1			0			0		2.5				0		0		0		197.6975					0		0		2.5			4.345
LOX-02	0		0		76.0375			76.0375			76.0375			15.2075			0			136.8675		2.5				0		0		0		136.8675					0		0		30.415			23.8975
LOX-020	0		0		2.5			2.5			1			6.5175			6.5175			30.415		0				0		0		0		197.6975					0		0		0			8.69
LOX-021	1		2.5		2.5			15.2075			2.5			2.5			0			0		0				1		0		1		197.6975					1		0		1			15.2075
LOX-022	0		0		2.5			6.5175			76.0375			30.415			30.415			0		76.0375				15.2075		0		0		76.0375					6.5175		0		0			15.2075
LOX-023	0		1		0			6.5175			NA			0			1			0		0				0		0		0		197.6975					2.5		0		2.5			2.5
LOX-026	0		0		6.5175			0			0			0			0			0		30.415				0		0		0		76.0375					0		0		0			0
LOX-027	0		0		23.8975			1			2.5			0			0			0		30.415				0		0		0		76.0375					0		0		0			0
LOX-029	0		0		2.5			2.5			76.0375			6.5175			0			0		15.2075				NA		NA		NA		NA					0		0		1			15.2075
LOX-03	0		0		0			2.5			0			1			0			NA		76.0375				0		0		NA		136.8675					0		0		0			0
LOX-030	0		2.5		2.5			76.0375			15.2075			2.5			0			0		1				0		0		0		136.8675					0		0		1			8.69
LOX-033	0		0		2.5			0			0			6.5175			0			0		2.5				0		0		0		197.6975					0		0		0			4.345
LOX-034	0		0		0			6.5175			23.8975			0			15.2075			0		15.2075				30.415		0		0		15.2075					0		0		2.5			4.345
LOX-039	0		15.2075		30.415			15.2075			0			76.0375			0			0		0				15.2075		0		0		197.6975					0		0		0			30.415
LOX-043	0		0		0			6.5175			23.8975			2.5			0			0		15.2075				0		0		0		76.0375					0		0		0			15.2075
LOX-044	0		0		6.5175			2.5			2.5			6.5175			2.5			1		6.5175				0		0		0		136.8675					0		0		15.2075			15.2075
LOX-045	0		0		15.2075			23.8975			6.5175			30.415			0			0		2.5				2.5		0		0		197.6975					0		0		4.345			23.8975
LOX-046	0		0		0			2.5			2.5			NA			15.2075			0		15.2075				0		0		0		76.0375					0		0		15.2075			2.5
LOX-047	0		0		2.5			15.2075			2.5			30.415			0			0		1				2.5		0		0		136.8675					0		0		0			15.2075
LOX-051	1		2.5		2.5			197.6975			2.5			76.0375			2.5			0		2.5				6.5175		0		0		136.8675					0		0		8.69			23.8975
LOX-053	0		0		15.2075			0			76.0375			0			76.0375			0		6.5175				0		0		0		76.0375					0		0		2.5			2.5
LOX-055	0		0		15.2075			2.5			15.2075			6.5175			2.5			0		2.5				1		0		0		197.6975					0		0		1			15.2075
LOX-056	0		0		6.5175			1			1			0			1			2.5		2.5				0		0		0		197.6975					0		0		23.8975			15.2075
LOX-057	0		0		0			6.5175			1			23.8975			1			0		2.5				0		0		0		197.6975					0		0		15.2075			4.345
LOX-059	NA		NA		NA			NA			NA			76.0375			2.5			0		0				0		0		0		197.6975					0		0		15.2075			23.8975
LOX-06	0		0		2.5			15.2075			23.8975			2.5			1			0		76.0375				0		0		0		2.5					0		0		0			23.8975
LOX-060	0		0		6.5175			23.8975			0			23.8975			0			0		0				0		0		0		197.6975					1		0		15.2075			15.2075
LOX-061	0		0		6.5175			6.5175			0			2.5			0			0		2.5				0		0		0		197.6975					0		0		8.69			15.2075
LOX-062	0		0		15.2075			0			0			76.0375			0			0		0				0		0		0		197.6975					2.5		0		0			0
LOX-063	1		2.5		15.2075			6.5175			0			30.415			0			0		0				0		0		0		197.6975					0		0		0			15.2075
LOX-064	0		0		2.5			6.5175			2.5			6.5175			0			0		2.5				6.5175		0		NA		197.6975					0		0		4.345			30.415
LOX-065	0		6.5175		6.5175			1			23.8975			0			0			0		23.8975				15.2075		0		0		197.6975					0		0		8.69			15.2075
LOX-08	0		0		6.5175			30.415			6.5175			2.5			15.2075			0		2.5				0		0		0		76.0375					0		0		30.415			0
LOX-09	0		2.5		2.5			6.5175			15.2075			6.5175			2.5			0		23.8975				1		0		0		136.8675					0		0		0			76.0375
