# Supplementary material for: Relationships between consumption of ultra-processed foods, gestational weight gain and neonatal outcomes in a sample of US pregnant women
Source: PeerJ. 2017 Dec 7;5:e4091. doi: 10.7717/peerj.4091 (PMC5723430; doi:10.7717/peerj.4091)
Supplement: Data S5 [file peerj-05-4091-s006.csv]

CarrotJM_1	tomatoVJM_2	OJM_3	FJD_4	FDD_5	MilkD_6	ChMilkD_7	MealReplaceHPBD_8	SodaD_9	SDD_10	EDD_11	BeerD_12	WaterD_13	WineD_14	liquord_15	oatgritsd_16	coldcerealD_17	applesauceD_18	ApplesD_19	pearsD_20	bananasD_21	driedFD_22	peachnecpluD_23	grapesD_24	cantelopD_25	melonD_26	strawberriesD_27	orangesD_28	grapefruitD_29	pineappleD_30	otherfruitD_31	cgreensD_32	rgreensD_33	coleslawD_34	cabbageD_35	carrotsfreq_36	gbeansfreq_37	peasfreq_38	cornfreq_39	broccolifreq_40	caulbrusfreq_41	asparagfreq_42	wintsqfreq_43	mixvegfreq_44	onionsfreq_45	peppersfreq_48	tomatoesfreq_49	saladfreq_50	dressingfreq_51	yamsfreq_52
0	0	0.033333333	0.466666667	4.5	0.2	0	0	0.2	0	0	0	2.5	0	0	0	1	0	0.033333333	0	0.033333333	0	0	0.083333333	0	0.083333333	0	0	0	0.033333333	0.083333333	0	0	0	0	0.033333333	0.083333333	0.033333333	0.083333333	0	0	0	0	0.033333333	0.266666667	0	0.083333333	0.083333333	0.083333333	0.033333333
0	0	0.033333333	0	0	1	0.083333333	0	0.033333333	0	0	0	6.5	0	0	1	0.083333333	0	0.083333333	0.033333333	0.033333333	0	0.733333333	0.733333333	0	0.733333333	0.466666667	0.266666667	0	0.266666667	0.733333333	0	0	0	0.033333333	0.083333333	0.466666667	0.083333333	0.466666667	0.466666667	0.466666667	0	0	0	0.083333333	0.466666667	0	1	1	0.133333333
0.033333333	0.033333333	2.5	0.466666667	0.083333333	1	0.2	0	0.033333333	0	0	0	6.5	0	0	0.083333333	0.466666667	0.083333333	0.133333333	0.033333333	0.466666667	0.266666667	0.133333333	0.266666667	0.083333333	0.266666667	0.133333333	0.083333333	0.033333333	0.133333333	1	0.083333333	0.266666667	0.033333333	0	0.083333333	0.083333333	0.333333333	0.083333333	0.033333333	0.033333333	0.083333333	0.033333333	0	0.266666667	0.466666667	0.083333333	0.466666667	0.466666667	0.083333333
0	0	0.033333333	0.083333333	0.2	0.033333333	0	0	0.2	0.466666667	0	0	6.5	0	0	0.083333333	1	0	0.083333333	0	0.033333333	0	0.266666667	0.466666667	0	0.266666667	0.033333333	0	0	0.083333333	0.083333333	0.083333333	0	0.033333333	0.083333333	0	0.033333333	0	0.466666667	0	0	0	0	0	0	0.083333333	0.083333333	0	0.083333333	0.033333333
[truncated: 79 more columns]
