# Supplementary material for: Relationships between consumption of ultra-processed foods, gestational weight gain and neonatal outcomes in a sample of US pregnant women
Source: PeerJ. 2017 Dec 7;5:e4091. doi: 10.7717/peerj.4091 (PMC5723430; doi:10.7717/peerj.4091)
Supplement: Data S7 [file peerj-05-4091-s008.csv]

	Item	Grams
Milk	1059	244
Fat added to veg.	1001	4.733
Sour Cream	1056	14.375
Margarine/Butter	1001	4.733
Cheese	1011	7.0625
Syrup	19353	20
Cream Cheese	1017	14.5
Mayonnaise	42138	4.867
Sugar	19335	4.2
Artificial Sweetener	19337	3.5
Nondairy Creamer	16262	5
Cream	1049	15
