# Supplementary material for: Relationships between consumption of ultra-processed foods, gestational weight gain and neonatal outcomes in a sample of US pregnant women
Source: PeerJ. 2017 Dec 7;5:e4091. doi: 10.7717/peerj.4091 (PMC5723430; doi:10.7717/peerj.4091)
Supplement: Supplemental Information 1 [file peerj-05-4091-s009.zip]

Archive with 1 entries (1 files):
- analysis-final.r
