# Supplementary material for: Relationships between consumption of ultra-processed foods, gestational weight gain and neonatal outcomes in a sample of US pregnant women
Source: PeerJ. 2017 Dec 7;5:e4091. doi: 10.7717/peerj.4091 (PMC5723430; doi:10.7717/peerj.4091)
Supplement: Supplemental Information 1 [file peerj-05-4091-s009.zip › analysis-final.r]

################ABOUT
#R Code for analysis of NIH DHQ II survey; calculation of UPP & other nutrients; and multiple regression analysis
#Author: 1st Author on Manuscript
#Note: Certain packages not included in base installation are required to run this program (randomForest, missForest, abind, stargazer).
################

################SETUP AND IMPORTATION OF RAW DATA
setwd("C:/Users/...")
raw <- read.csv("gram-conversion-test.csv",header=TRUE); raw2 <- raw[,2:130]
grams <- read.csv("grams.csv",header=TRUE); grams <- grams[,3:5]
################

################CONVERT AMOUNT OPTIONS TO GRAMS
converted <- matrix(0,nrow=43,ncol=129)
for(i in 1:43) {
	for(j in 1:129) {
		if(is.na(raw2[i,j])) {
			converted[i,j] <- raw2[i,j] 
		}
		else if(raw2[i,j]==0) { 
			converted[i,j] <- 0 
		}
		else {
			converted[i,j] <- grams[j,raw2[i,j]] 
		} 
	} 
}
converted <- cbind(raw[,1],data.frame(converted))
################

################ADD IN CONSUMPTION INFORMATION (GRAMS) PREPARED BY OTHER DATA ASSISTANT
gramspart2 <- read.csv("gramspart2.csv",header=FALSE)
names(gramspart2) <- names(converted)
amounts <- rbind(converted[1:22,],gramspart2,converted[23:43,])
names(amounts) <- as.character(c("id",1:45,48:101,103:131,134))
################

################IMPORT AND CLEAN FREQUENCY DATA
frequencies <- read.csv("frequencies.csv",header=FALSE)
frequencies <- frequencies[,colSums(is.na(frequencies))<nrow(frequencies)] #Excludes empty rows (that are all NA's)
names(frequencies) <- as.character(c("id",1:131,134))
frequencies <- frequencies[,c(1:46,49:102,104:133)]
################

################CONVERT DAILY FREQUENCIES TO MONTHLY
monthfreq <- matrix(0,nrow=4,ncol=129)
dayfreq <- read.csv("dayfreq.csv",header=TRUE)
for(i in 1:4) {
	for(j in 1:129) {
		if(is.na(dayfreq[i,j])) {
			monthfreq[i,j] <- dayfreq[i,j] 
		}
		else if(dayfreq[i,j]<0.1) {
			monthfreq[i,j] <- dayfreq[i,j]*30 
		}
		else if(dayfreq[i,j]>0.1 & dayfreq[i,j]<1) {
			monthfreq[i,j] <- dayfreq[i,j]*30*4.345/4 
		}
		else {
			monthfreq[i,j] <- dayfreq[i,j]*30.415 
		} 
	} 
}
monthfreq <- cbind(as.factor(c("LOX-035","LOX-036","LOX-037","LOX-038")),data.frame(monthfreq))
names(monthfreq) <- as.character(c("id",1:45,48:101,103:131,134))
################

################COLLATE FREQUENCY DATA FROM DAILY AND MONTHLY FORMATS
frequencies <- rbind(frequencies[1:22,],monthfreq,frequencies[23:43,])
n <- nrow(raw)+nrow(dayfreq)
################

################IMPORT CONDIMENT DATA & CALCULATE AMOUNTS
condiments <- read.csv("condiments.csv",header=TRUE) #which option, 1-5, was chosen
condimentgrams <- read.csv("condimentgrams.csv",header=TRUE)
condimentgrams <- condimentgrams[c(1,2,3,4,5,4,6,4,7,8,4,4,7,9,10,11,12,1),3]
condimentgrams[18] <- condimentgrams[18]/16

#convert from never--almost always to fractions 0/4 -- 4/4
condiments[,c(7,9,10,12,14,15,17,19,20,22,24,26,27,29,30,32,34,36,38,40,42)] <-
0.25*(condiments[,c(7,9,10,12,14,15,17,19,20,22,24,26,27,29,30,32,34,36,38,40,42)]-1)
################

################CONVERT NEGATIVE VALUES TO ZERO
#caused by participant not consuming any of the main food for that question

for(i in 1:n) {
	for(j in 2:43) {
		if(is.na(condiments[i,j])) {
			condiments[i,j] <- condiments[i,j] 
		}
		else if(condiments[i,j]<0) {
			condiments[i,j] <- 0 
		} 
	} 
}
################

################IMPUTE MISSING DATA BY RANDOM FOREST
data <- cbind(frequencies,amounts,condiments)
library(randomForest)
library(missForest)
require(missForest)
out.m <- missForest(data, maxiter = 10, ntree = 300)
data2 <- out.m$ximp
################

################CALCULATE AMOUNT CONSUMED IN MONTH
frequencies2 <- data2[,1:130]
amounts2 <- data2[,131:260]
condiments <- data2[,261:303]
totals <- frequencies2*amounts2
totals <- cbind(frequencies[,1],totals[,2:130])
names(totals) <- names(frequencies)
################

################MULTIPLY CONDIMENT FREQUENCIES BY AMOUNTS (to get kitchen units)
milk17 <- (condiments[,2]-1)*0.25*(1+condiments[,3]) #in cups
vegfat <- condiments[,4]*0.5*(condiments[,5]+3*condiments[,6]-4) #in teaspoons
sourcream <- condiments[,7]*condiments[,8] #in tablespoons
margbut55 <- 0.5*(condiments[,9]+condiments[,10])*(condiments[,11]-1) #in teaspoons
cheese55 <- condiments[,12]*condiments[,13] #in tablespoons
margbut64 <- 0.5*(condiments[,14]+condiments[,15])*(condiments[,16]-1) #in teaspoons
syrup <- condiments[,17]*(1.5*condiments[,18]-0.5) #in tablespoons
margbut69 <- 0.5*(condiments[,19]+condiments[,20])*((condiments[,21]^3)/12-0.75*(condiments[,21]^2)+8*condiments[,21]/3-2) #in teaspoons
ccheese69 <- condiments[,22]*0.5*(condiments[,23]+1) #in tablespoons
mayo <- condiments[,24]*condiments[,25] #in teaspoons
margbut70 <- 0.5*(condiments[,26]+condiments[,27])*((condiments[,28]^3)/12-0.75*(condiments[,28]^2)+8*condiments[,28]/3-2) #in teaspoons
margbut71 <- 0.5*(condiments[,29]+condiments[,30])*((condiments[,31]^3)/12-0.75*(condiments[,31]^2)+8*condiments[,31]/3-2) #in teaspoons
ccheese71 <- condiments[,32]*0.5*(condiments[,33]+1) #in tablespoons
sugar <- condiments[,34]*condiments[,35] #in teaspoons
artsweet <- condiments[,36]*0.5*condiments[,37] #in teaspoons
nondairy <- condiments[,38]*condiments[,39] #in teaspoons
cream <- condiments[,40]*0.5*(condiments[,41]+1) #in tablespoons
milk133 <- condiments[,42]*condiments[,43] #in tablespoons
condiments <- cbind(milk17,vegfat,sourcream,margbut55,cheese55,margbut64,syrup,margbut69,ccheese69,mayo,margbut70,margbut71,
ccheese71,sugar,artsweet,nondairy,cream,milk133)

for(i in 1:n) {
	for(j in 1:18) {
		if(is.na(condiments[i,j])) {
			condiments[i,j] <- condiments[i,j] 
		}
		else if(condiments[i,j]<0) {
			condiments[i,j] <- 0 
		} 
	} 
}
################

################CALCULATE AMOUNT OF CONDIMENT CONSUMED (in kitchen units, then grams)
condiments[,c(1,3:13)] <- data.matrix(condiments[,c(1,3:13)])*data.matrix(frequencies2[,c(18,54,54,54,63,63,68,68,69,69,70,70)])
condiments[,14:18] <- condiments[,14:18]*matrix(rep(frequencies2[,127]+frequencies2[,128]+frequencies2[,129],5),n,5) #Questions 129-131

#Multiply by matrix containing number of grams per kitchen unit, for each condiment
condiments <- condiments*matrix(rep(condimentgrams,n),n,18,byrow=TRUE)
totals <- cbind(totals,condiments)
################

################RETRIEVE NUTRITION INFO FOR FOODS
abbrev <- read.csv("Abbrev.csv",header=TRUE)
codes <- read.csv("codes.csv",header=TRUE)
abbrev2 <- NULL

tot <- array(0,dim=c(94000))
for(i in 1:7907) {
	tot[abbrev[i,1]] <- i 
}
codes2 <- array(0,dim=c(147))
for(i in 1:147) {
	codes2[i] <- tot[codes[i,1]] 
}
abbrev2 <- abbrev[c(codes2),c(1:6,8:17,21,30,34,45,48)]
################

################CALCULATE NUTRIENTS FROM EACH OF 3 FOOD GROUPS
class <- read.csv("classifications2.csv",header=TRUE)
subclass <- read.csv("subclassifications.csv",header=FALSE)
#NI (amount consumed on a monthly basis)
#1st dim: which patient
#2nd dim: which food
#3rd dim: which nutrient

ni <- array(0,dim=c(n,147,19))
for(i in 1:n) {
	for(j in 1:147) {
		ni[i,j,] <- as.numeric(totals[i,j+1]*abbrev2[j,3:21]/100) 
	} 
}

#Foodgroups (daily basis): 3-dimensional array 
#representing amount of nutrients each patient consumed in each of 4 groups
foodgroups <- array(0,dim=c(n,19,4))
for(k in 1:4) {
	foodgroups[,,k] <- apply(ni[,as.numeric(rownames(class[class$Type==k,])),],3,rowSums)/30.415 
}
foodgroups[,2,] <- (4*foodgroups[,5,])+(4*foodgroups[,3,])+(9*foodgroups[,4,])

#Subgroup (daily basis): 3-dimensional array 
#representing amount of nutrients each patient consumed in each of 33 subgroups
subgroups <- array(0,dim=c(n,19,33))
for(k in 1:33) {
	if(dim(class[class$Subtype==k,])[1] > 1) {
		subgroups[,,k] <- apply(ni[,as.numeric(rownames(class[class$Subtype==k,])),],3,rowSums)/30.415
	}
	else {
		subgroups[,,k] <- ni[,as.numeric(rownames(class[class$Subtype==k,])),]/30.415
	}
}
subgroups[,2,] <- (4*subgroups[,5,])+(4*subgroups[,3,])+(9*subgroups[,4,])

#Groupsubgroup (daily basis): 3-dimensional array 
#representing amount of nutrients each patient consumed in each of 37 groups and subgroups
#1st dim: which patient
#2nd dim: which nutrient
#3rd dim: which category/subcategory

library(abind)
groupsubgroup <- abind(foodgroups[,,1],subgroups[,,1:10],foodgroups[,,2],subgroups[,,11:12],foodgroups[,,3],subgroups[,,13:16],
foodgroups[,,4],subgroups[,,17:33],along=3)
merged <- NULL; merged <- cbind(rowSums(foodgroups[,2,1:2]), foodgroups[,2,3:4]) #for plots showing percentage from each category
################

################TEST THAT SUBGROUPS HAVE BEEN COMPUTED PROPERLY
groupsubgroup[,,1]
apply(groupsubgroup[,,2:11],2,rowSums)
################

################CALCULATE UPP (g4energy) AND QUINTILES
g4energy <- foodgroups[,2,4]/rowSums(foodgroups[,2,])*100 #For each patient, percent of calories from ultraprocessed foods
quantiles <- quantile(g4energy,seq(0,1,0.2))
g4energy <- cbind(g4energy,cut(g4energy,quantiles,include.lowest=TRUE)) #Quantiles on a scale of 1,2,3,4,5
################

################GET NEWBORN DATA AND CREATE DUMMY VARS
outcomes <- read.csv("newborn_outcomes.csv",header=TRUE); outcomes$id <- as.character(outcomes$id)
outcomes <- data.frame(outcomes,model.matrix(~as.factor(outcomes$group))[,2:3])
names(outcomes)[31:32] <- c("group2","group3")
ages <- c(27,32,20,30,22,32,27,31,31,21,27,33,30,26,23,32,25,30,20,20,32,29,
21,31,34,20,23,19,37,26,20,27,19,32,34,27,31,25,24,24,24,31,32,29,33,21,20)

usda <- read.csv("withhei-results.csv",header=TRUE)

#Add variables indicating, for each patient, percent of calories from sugar, fat, protein; and the absolute amount of satfat, chol., energy
g4energy <- data.frame(g4energy,as.character(frequencies$id),ages,
rowSums(foodgroups[,7,])/rowSums(foodgroups[,2,])*4,
rowSums(foodgroups[,4,])/rowSums(foodgroups[,2,])*9,
rowSums(foodgroups[,3,])/rowSums(foodgroups[,2,])*4,
rowSums(foodgroups[,18,]),rowSums(foodgroups[,19,]),rowSums(foodgroups[,2,]))

names(g4energy) <- c("g4energy","quantile","id","age","sugar","fat","protein","satfat","cholesterol","energy")
master <- read.csv("master.csv",header=TRUE)
master$bmi <- apply(data.frame(master$Weight,master$Weight.1),1,mean)/(apply(data.frame(master$Height,master$Height.1),1,mean)/100)^2

merge <- merge(g4energy,outcomes,by="id"); merge <- merge(merge,master,by="id"); merge <- merge(merge,usda,by="id")
guidelines <- matrix(c(0,28,40,18.5,25,35,25,15,25,30,11,20),4,3,byrow=T); guidelines[,2:3] <- 0.453592*guidelines[,2:3]
int <- NULL; gwgstatus <- NULL
for(i in 1:nrow(merge)) {
	int <- findInterval(merge$gwg[i],guidelines[findInterval(merge$ppbmi,guidelines[,1]),2:3][i,])
	gwgstatus <- c(gwgstatus,int)
}
merge <- cbind(merge,gwgstatus); merge$obesity <- rowSums(cbind(merge$group2,merge$group3))

merge$Income.level <- relevel(merge$Income.level,"low-income clinic")
merge$Race <- relevel(merge$Race,"Caucasian")
merge$age.class <- cut(merge$age,breaks=c(15,25,30,50))
merge$ppbmi.class <- cut(merge$ppbmi,breaks=c(18.5,25,30,50),right=FALSE)

#Produce final data file to be used in statistical analysis
write.csv(merge,file="finaldata.csv")
################

################MULTIPLE REGRESSION ANALYSIS AND OTHER ANALYSES FOR MANUSCRIPT - START HERE!
merge <- read.csv("finaldata.csv",header=TRUE)
merge$Income.level <- relevel(merge$Income.level,"low-income clinic")
merge$Race <- relevel(merge$Race,"Caucasian")
race_categories <- c("Caucasian","African American/Other","African American/Other")
merge$Race_collapsed <- factor(race_categories[merge$Race])
merge$Race_collapsed <- relevel(merge$Race_collapsed,"Caucasian")
merge$age.class <- cut(merge$age,breaks=c(15,25,30,50))
merge$ppbmi.class <- cut(merge$ppbmi,breaks=c(18.5,25,30,50),right=FALSE)
merge$age_exact <- (as.Date(merge$Date.of.Visit.1,format="%m/%d/%Y")-as.Date(merge$Date.of.Birth,format="%m/%d/%Y"))/365.2422
usda <- read.csv("withhei-results.csv",header=TRUE)
merge <- merge(merge,usda[,c(1,272)],by="id")
################

################TABLE 1 - SUBJECT CHARACTERISTICS
attach(merge)
prop.table(table(Race))
prop.table(table(Income.level))
prop.table(table(Parity))
mean(merge$g4energy); sd(merge$g4energy)
mean(age_exact); sd(age_exact)
mean(ppbmi); sd(ppbmi)
mean(Percentage.Body.Fat); sd(Percentage.Body.Fat)
mean(Gestation.Age.at.visit); sd(Gestation.Age.at.visit)
mean(gwg); sd(gwg)
mean(HDL); sd(HDL)
mean(LDL); sd(LDL)
mean(Time.spent.in.moderate); sd(Time.spent.in.moderate)
mean(sf_thigh); sd(sf_thigh)
mean(sf_subscap); sd(sf_subscap)
mean(X..body.fat_baby,na.rm=TRUE); sd(X..body.fat_baby,na.rm=TRUE)
detach(merge)
################

################TABLE 2 EXPANDED VERSION - ENERGY FROM ULTRA-PROCESSED FOODS
#Table 2: fat, sugar (grams not percentage), fiber, protein, sodium

Group <- c("1. Unprocessed or minimally processed foods",as.character(subclass[1:10,3]),"2. Processed culinary ingredients",
as.character(subclass[11:12,3]),"3. Processed foods",as.character(subclass[13:16,3]),"4. Ultra-processed foods",
as.character(subclass[17:33,3]),"TOTAL")
table2 <- array(0,dim=(c(4+33,8)))
for(k in 1:(4+33)) {
	table2[k,1] <- mean(groupsubgroup[c(1:17,19:43,45:47),2,k])*0.004184
	table2[k,2] <- mean(groupsubgroup[c(1:17,19:43,45:47),2,k]/rowSums(foodgroups[c(1:17,19:43,45:47),2,])*100)
	table2[k,3] <- mean(groupsubgroup[c(1:17,19:43,45:47),5,k]*100/rowSums(foodgroups[c(1:17,19:43,45:47),5,]),na.rm=TRUE) #carbohydrate (400 = 4*100, to give percentage)
	table2[k,4] <- mean(groupsubgroup[c(1:17,19:43,45:47),3,k]*100/rowSums(foodgroups[c(1:17,19:43,45:47),3,]),na.rm=TRUE) #protein (400 = 4*100, to give percentage)
	table2[k,5] <- mean(groupsubgroup[c(1:17,19:43,45:47),4,k]*100/rowSums(foodgroups[c(1:17,19:43,45:47),4,]),na.rm=TRUE) #fat (900 = 9*100, to give percentage)

	table2[k,6] <- mean(groupsubgroup[c(1:17,19:43,45:47),7,k]*100/rowSums(foodgroups[c(1:17,19:43,45:47),7,]),na.rm=TRUE) #SUGAR density (400 = 4*100, to give percentage)
	table2[k,7] <- mean(groupsubgroup[c(1:17,19:43,45:47),6,k]*100/rowSums(foodgroups[c(1:17,19:43,45:47),6,]),na.rm=TRUE) #Percent of fiber intake coming from that group
	table2[k,8] <- mean(groupsubgroup[c(1:17,19:43,45:47),13,k]*100/rowSums(foodgroups[c(1:17,19:43,45:47),13,]),na.rm=TRUE)
#table2[k,8] <- mean(groupsubgroup[,13,k][!groupsubgroup[,2,k]==0]/groupsubgroup[,2,k][!groupsubgroup[,2,k]==0],na.rm=TRUE) #SODIUM density
#Sodium Density for Category 11 giving Inf because it's positive integer divided by 0

}
table2 <- rbind(table2,c(sum(foodgroups[c(1:17,19:43,45:47),2,])*0.004184/nrow(merge),sum(table2[1:37,2])*0.5,
mean(rowSums(foodgroups[c(1:17,19:43,45:47),5,])*400/rowSums(foodgroups[c(1:17,19:43,45:47),2,])),
mean(rowSums(foodgroups[c(1:17,19:43,45:47),3,])*400/rowSums(foodgroups[c(1:17,19:43,45:47),2,])),
mean(rowSums(foodgroups[c(1:17,19:43,45:47),4,])*900/rowSums(foodgroups[c(1:17,19:43,45:47),2,])),
mean(rowSums(foodgroups[c(1:17,19:43,45:47),7,])*400/rowSums(foodgroups[c(1:17,19:43,45:47),2,])),sum(table2[1:37,7])*0.5,sum(table2[1:37,8])*0.5))
table2 <- data.frame(Group,table2)
colnames(table2)[2:9] <- c("MJ/day","% of total energy intake","% of energy from carbohydrate",
"% of energy from protein","% of energy from fat","% of energy from sugar","Fiber (% of total intake)","Sodium (% of total intake)")
library(stargazer)
write(stargazer(table2,type="html",digits=1,summary=FALSE,rownames=FALSE,
title="Table 2. Distribution of total energy intake by food group",dep.var.caption=NULL,dep.var.labels=NULL),"table2.html")
################

################TABLE 2 (AS SEEN IN MANUSCRIPT) - without subclassifications
table2b <- table2[c(1,12,15,20),]
write(stargazer(table2b,type="html",digits=1,summary=FALSE,rownames=FALSE,
title="Table 2b. Average nutrient intake by food group",dep.var.caption=NULL,dep.var.labels=NULL),"table2b.html")
################

################MODELS FOR TABLES 3 & 4
model1f <- lm(gwg~g4energy*ppbmi.class+g4energy*age_exact+Income.level+Race_collapsed+Time.spent.in.moderate+ENERGY_KCAL_USDA+TOTAL_FAT_G_USDA, data = merge)
model2f <- lm(sf_thigh~g4energy*ppbmi.class+g4energy*age_exact+Income.level+Race_collapsed+Time.spent.in.moderate+ga_measurements+ENERGY_KCAL_USDA+TOTAL_FAT_G_USDA, data = merge)
model3f <- lm(sf_subscap~g4energy*ppbmi.class+g4energy*age_exact+Income.level+Race_collapsed+Time.spent.in.moderate+ga_measurements+ENERGY_KCAL_USDA+TOTAL_FAT_G_USDA, data = merge)
model4f <- lm(X..body.fat_baby~g4energy*ppbmi.class+g4energy*age_exact+Income.level+Race_collapsed+Time.spent.in.moderate+ga_measurements+ENERGY_KCAL_USDA+TOTAL_FAT_G_USDA, data = merge)

summary(model1f); confint(model1f)
summary(model2f); confint(model2f)
summary(model3f); confint(model3f)
summary(model4f); confint(model4f)
################

################MODELS FOR TABLE 5
summary(lm(gwg~g4energy*ppbmi.class+g4energy*age_exact+Income.level+Race_collapsed+Time.spent.in.moderate, data = merge))
summary(lm(sf_thigh~g4energy*ppbmi.class+g4energy*age_exact+Income.level+Race_collapsed+Time.spent.in.moderate, data = merge))
summary(lm(sf_subscap~g4energy*ppbmi.class+g4energy*age_exact+Income.level+Race_collapsed+Time.spent.in.moderate, data = merge))
summary(lm(X..body.fat_baby~g4energy*ppbmi.class+g4energy*age_exact+Income.level+Race_collapsed+Time.spent.in.moderate, data = merge))

summary(lm(gwg~HEI2010_TOTAL_SCORE*ppbmi.class+HEI2010_TOTAL_SCORE*age_exact+Income.level+Race_collapsed+Time.spent.in.moderate, data = merge))
summary(lm(sf_thigh~HEI2010_TOTAL_SCORE*ppbmi.class+HEI2010_TOTAL_SCORE*age_exact+Income.level+Race_collapsed+Time.spent.in.moderate, data = merge))
summary(lm(sf_subscap~HEI2010_TOTAL_SCORE*ppbmi.class+HEI2010_TOTAL_SCORE*age_exact+Income.level+Race_collapsed+Time.spent.in.moderate, data = merge))
summary(lm(X..body.fat_baby~HEI2010_TOTAL_SCORE*ppbmi.class+HEI2010_TOTAL_SCORE*age_exact+Income.level+Race_collapsed+Time.spent.in.moderate, data = merge))

summary(lm(gwg~ENERGY_KCAL_USDA*ppbmi.class+ENERGY_KCAL_USDA*age_exact+Income.level+Race_collapsed+Time.spent.in.moderate, data = merge))
summary(lm(sf_thigh~ENERGY_KCAL_USDA*ppbmi.class+ENERGY_KCAL_USDA*age_exact+Income.level+Race_collapsed+Time.spent.in.moderate, data = merge))
summary(lm(sf_subscap~ENERGY_KCAL_USDA*ppbmi.class+ENERGY_KCAL_USDA*age_exact+Income.level+Race_collapsed+Time.spent.in.moderate, data = merge))
summary(lm(X..body.fat_baby~ENERGY_KCAL_USDA*ppbmi.class+ENERGY_KCAL_USDA*age_exact+Income.level+Race_collapsed+Time.spent.in.moderate, data = merge))

summary(lm(gwg~TOTAL_FAT_G_USDA*ppbmi.class+TOTAL_FAT_G_USDA*age_exact+Income.level+Race_collapsed+Time.spent.in.moderate, data = merge))
summary(lm(sf_thigh~TOTAL_FAT_G_USDA*ppbmi.class+TOTAL_FAT_G_USDA*age_exact+Income.level+Race_collapsed+Time.spent.in.moderate, data = merge))
summary(lm(sf_subscap~TOTAL_FAT_G_USDA*ppbmi.class+TOTAL_FAT_G_USDA*age_exact+Income.level+Race_collapsed+Time.spent.in.moderate, data = merge))
summary(lm(X..body.fat_baby~TOTAL_FAT_G_USDA*ppbmi.class+TOTAL_FAT_G_USDA*age_exact+Income.level+Race_collapsed+Time.spent.in.moderate, data = merge))
################

################HEI COMPARISON - AFTER REVISION (MANUSCRIPT LINES 219-223)
summary(lm(gwg~HEI2010_TOTAL_SCORE*age_exact+HEI2010_TOTAL_SCORE*ppbmi.class+Income.level+Race_collapsed+Time.spent.in.moderate+ENERGY_KCAL_USDA+TOTAL_FAT_G_USDA, data = merge))
summary(lm(HDL~HEI2010_TOTAL_SCORE*age_exact+HEI2010_TOTAL_SCORE*ppbmi.class+Income.level+Race_collapsed+Time.spent.in.moderate+ENERGY_KCAL_USDA+TOTAL_FAT_G_USDA, data = merge))
summary(lm(sf_thigh~HEI2010_TOTAL_SCORE*age_exact+HEI2010_TOTAL_SCORE*ppbmi.class+Income.level+Race_collapsed+Time.spent.in.moderate+ENERGY_KCAL_USDA+TOTAL_FAT_G_USDA, data = merge))
summary(lm(sf_subscap~HEI2010_TOTAL_SCORE*age_exact+HEI2010_TOTAL_SCORE*ppbmi.class+Income.level+Race_collapsed+Time.spent.in.moderate+ENERGY_KCAL_USDA+TOTAL_FAT_G_USDA, data = merge))
summary(lm(X..body.fat_baby~HEI2010_TOTAL_SCORE*age_exact+HEI2010_TOTAL_SCORE*ppbmi.class+Income.level+Race_collapsed+Time.spent.in.moderate+ENERGY_KCAL_USDA+TOTAL_FAT_G_USDA, data = merge))
################

################ADDING HEI AS PREDICTOR - AFTER REVISION (MANUSCRIPT LINES 224-225)
anova(lm(gwg~g4energy*ppbmi.class+g4energy*age_exact+Income.level+Race_collapsed+Time.spent.in.moderate+ENERGY_KCAL_USDA+TOTAL_FAT_G_USDA, data = merge),
lm(gwg~HEI2010_TOTAL_SCORE+g4energy*ppbmi.class+g4energy*age_exact+Income.level+Race_collapsed+Time.spent.in.moderate+ENERGY_KCAL_USDA+TOTAL_FAT_G_USDA, data = merge))
anova(lm(sf_thigh~g4energy*ppbmi.class+g4energy*age_exact+Income.level+Race_collapsed+Time.spent.in.moderate+ENERGY_KCAL_USDA+TOTAL_FAT_G_USDA, data = merge),
lm(sf_thigh~HEI2010_TOTAL_SCORE+g4energy*ppbmi.class+g4energy*age_exact+Income.level+Race_collapsed+Time.spent.in.moderate+ENERGY_KCAL_USDA+TOTAL_FAT_G_USDA, data = merge))
anova(lm(sf_subscap~g4energy*ppbmi.class+g4energy*age_exact+Income.level+Race_collapsed+Time.spent.in.moderate+ENERGY_KCAL_USDA+TOTAL_FAT_G_USDA, data = merge),
lm(sf_subscap~HEI2010_TOTAL_SCORE+g4energy*ppbmi.class+g4energy*age_exact+Income.level+Race_collapsed+Time.spent.in.moderate+ENERGY_KCAL_USDA+TOTAL_FAT_G_USDA, data = merge))
anova(lm(X..body.fat_baby~g4energy*ppbmi.class+g4energy*age_exact+Income.level+Race_collapsed+Time.spent.in.moderate+ENERGY_KCAL_USDA+TOTAL_FAT_G_USDA, data = merge),
lm(X..body.fat_baby~HEI2010_TOTAL_SCORE+g4energy*ppbmi.class+g4energy*age_exact+Income.level+Race_collapsed+Time.spent.in.moderate+ENERGY_KCAL_USDA+TOTAL_FAT_G_USDA, data = merge))
################

################MISCELLANEOUS CALCULATIONS
#Calculate percentage of newborn observations that were taken after the nominal 48 hours
length(merge$hours_after_birth[merge$hours_after_birth>48])/length(merge$hours_after_birth)

#PERCENT DIFFERENCE CALCULATION
mean((rowSums(foodgroups[,2,])-usda[order(usda$id),]$ENERGY_KCAL_USDA)*100/usda[order(usda$id),]$ENERGY_KCAL_USDA)

#ERROR COMPUTING CALORIES WITHIN USDA DATABASE
calculatedcalores <- (4*abbrev2$Protein_.g.)+(4*abbrev2$Carbohydrt_.g.)+(9*abbrev2$Lipid_Tot_.g.)
mean(abs((calculatedcalores-abbrev2$Energ_Kcal)*100/abbrev2$Energ_Kcal),na.rm=T)
################

################CLINICAL OUTCOMES WITH NO RELATION TO PEI-UPF (MANUSCRIPT LINES 199-201)
summary(lm(Net.Triglycerides~g4energy*ppbmi.class+g4energy*age_exact+Income.level+Race_collapsed+Time.spent.in.moderate+ENERGY_KCAL_USDA+TOTAL_FAT_G_USDA, data = merge)) 
summary(lm(HDL~g4energy*ppbmi.class+g4energy*age_exact+Income.level+Race_collapsed+Time.spent.in.moderate+ENERGY_KCAL_USDA+TOTAL_FAT_G_USDA, data = merge)) 
summary(lm(LDL~g4energy*ppbmi.class+g4energy*age_exact+Income.level+Race_collapsed+Time.spent.in.moderate+ENERGY_KCAL_USDA+TOTAL_FAT_G_USDA, data = merge)) 

summary(lm(Free.Fatty.Acids..baseline~g4energy*ppbmi.class+g4energy*age_exact+Income.level+Race_collapsed+Time.spent.in.moderate+ENERGY_KCAL_USDA+TOTAL_FAT_G_USDA, data = merge)) 
summary(lm(ffa_baby~g4energy*ppbmi.class+g4energy*age_exact+Income.level+Race_collapsed+Time.spent.in.moderate+ENERGY_KCAL_USDA+TOTAL_FAT_G_USDA, data = merge)) 

summary(lm(Glucose.Baby~g4energy*ppbmi.class+g4energy*age_exact+Income.level+Race_collapsed+Time.spent.in.moderate+ENERGY_KCAL_USDA+TOTAL_FAT_G_USDA, data = merge))
summary(lm(Fasting.Glucose~g4energy*ppbmi.class+g4energy*age_exact+Income.level+Race_collapsed+Time.spent.in.moderate+ENERGY_KCAL_USDA+TOTAL_FAT_G_USDA, data = merge))

summary(lm(Insulin.Baby~g4energy*ppbmi.class+g4energy*age_exact+Income.level+Race_collapsed+Time.spent.in.moderate+ENERGY_KCAL_USDA+TOTAL_FAT_G_USDA, data = merge))
summary(lm(Fasting.Insulin~g4energy*ppbmi.class+g4energy*age_exact+Income.level+Race_collapsed+Time.spent.in.moderate+ENERGY_KCAL_USDA+TOTAL_FAT_G_USDA, data = merge))

summary(lm(C.Reactive.Protein~g4energy*ppbmi.class+g4energy*age_exact+Income.level+Race_collapsed+Time.spent.in.moderate+ENERGY_KCAL_USDA+TOTAL_FAT_G_USDA, data = merge))
summary(lm(C.Reactive.Protein.Baby~g4energy*ppbmi.class+g4energy*age_exact+Income.level+Race_collapsed+Time.spent.in.moderate+ENERGY_KCAL_USDA+TOTAL_FAT_G_USDA, data = merge)) 
################
