# Supplementary material for: Relationships between consumption of ultra-processed foods, gestational weight gain and neonatal outcomes in a sample of US pregnant women
Source: PeerJ. 2017 Dec 7;5:e4091. doi: 10.7717/peerj.4091 (PMC5723430; doi:10.7717/peerj.4091)
Supplement: Supplemental Information 2 [file peerj-05-4091-s010.csv]

	id	g4energy	quantile	age	sugar	fat	protein	satfat	cholesterol	energy	group	gwg	mode_delivery	time_of_delivery	boy_or_girl	ga_delivery	ga_measurements	bodyfat_baby	ffm_baby	sf_tricep	sf_subscap	sf_iliac_crest	sf_thigh	length_cru	weight_birth	head_circumference	cb_ph	cb_pco2	cb_po2	cb_baseexcess	cb_lactic_acid	nursery	percentffm_baby	fatmass_baby	homa_ir_baby	glucose_baby	insulin_baby	crp_baby	ffa_baby	group2	group3	Record.ID	Consent.form.signed.	Consent.form.given.to.participant.	Group	Describe.exercise	Exercise.maintained.throughout.pregnancy.	Race	Parity
1	LOX-01	46.59382454	2	27	0.242965193	0.247727211	0.121615549	30.20314375	612.8410683	3518.57434	1	19.63	1	1	2	40.3	41.1	NA	NA	5.75	5.85	6.2	8.1	49.5	3745	34.9	7.35	45	22	-1.1	2.8	2	NA	NA	1.541	79	7.9	0.28	0.15	0	0	LOX-01	yes	yes	0 Lean			African American	nulliparous
2	LOX-010	54.04608714	3	32	0.278921834	0.299901452	0.160135569	58.32178675	400.4965642	3792.039383	2	10.84	1	2	1	36.1	37.1	9.3	5.2574	5.2	3.75	2.75	6.5	45.9	2675	32.55	7.22	60	14	-4.5	4	2	90.7	0.5391	0.3852	65	2.4	0.25	0.22	1	0	LOX-010	yes	yes	1 Obese			Caucasian	nulliparous
3	LOX-011	46.23716921	2	20	0.224649786	0.298084131	0.178503327	24.14156831	223.8994917	1802.629826	1	11.24	2	2	2	39	39.2	7	5.6162	4.15	3.1	3.9	5.3	49.5	2975	31.5	7.36	42	33	-2.1	2	1	93	0.4211	0.7901	80	4	0.21	0.18	0	0	LOX-011	yes	yes	0 Lean			Caucasian	nulliparous
4	LOX-012	58.49301295	4	30	0.280977514	0.298910744	0.15900644	24.75252517	240.6310732	2077.984347	1	14.4	2	2	1	39	39.2	16	6.839	6.4	4.75	6.1	7.75	53.1	3998	35.85	7.32	52	18	-0.6	3.3	1	84	1.306	4.74	127	15.1	0.26	0.2	0	0	LOX-012	yes	yes	0 Lean			Caucasian	multiparous
5	LOX-014	48.49790623	2	22	0.149014429	0.320156498	0.183099005	17.61202191	256.4338234	1562.396177	2	-0.727	1	4	1	40.4	41.1	9.1	5.8976	4.8	5.05	5.35	5.05	50.5	2722	33.8	NA	NA	NA	NA	NA	1	90.9	0.5881	NA	NA	NA	NA	NA	1	0	lox-014	yes	yes	1 Obese			Other	multiparous
6	LOX-015	78.84077358	5	32	0.326704896	0.273232347	0.113824653	24.05460702	200.8048217	2302.682478	2	6.818	1	1	1	41	41.3	3.9	6.9857	5	3.9	5.7	7.1	50.2	3544	35.3	7.37	36	37	-4.1	2.1	1	96.1	0.2836	1.80888	74	9.9	0.18	0.27	1	0	LOX-015	yes	yes	1 Obese			Caucasian	nulliparous
7	LOX-016	50.99358351	3	27	0.120918093	0.343321622	0.251704814	18.96570072	291.809443	1551.260521	2	11.36	2	4	1	38.9	39	10.8	6.2514	5.4	4.9	5.25	9	49.9	3260	34.55	7.32	45	26	-3.1	3.1	1	89.2	0.7604	0.7733	87	3.6	0.43	0.18	1	0	LOX-016	yes	yes	1 Obese			African American	multiparous
8	LOX-017	46.34552306	2	31	0.211112698	0.337422619	0.195812664	27.50321192	269.0823804	2124.624572	3	17.27	1	1	1	41.1	41.4	13.2	7.536	6.8	5.45	4.3	7.3	51.1	4280	34.7	7.33	43	30	-3.1	1.8	1	86.8	1.1459	1.52	78	7.9	0.22	NA	0	1	LOX-017	yes	yes	2 Obese Exerciser	walking daily, weights/aerobic at the gym 1-2 hours 4x/week	yes	Caucasian	nulliparous
9	LOX-018	51.00574013	3	31	0.393286394	0.174864283	0.101305211	11.18872576	93.24647467	1406.726797	3	5.45	2	1	2	38.6	39	14.4	6.3551	5.15	4.25	5.35	6.35	51.5	3515	36.5	7.14	69	10	-7.8	5.4	1	85.6	1.0672	0.976	76	5.2	0.41	0.15	0	1	LOX-018	yes	yes	2 Obese Exerciser	19,000 steps/day, before pregnancy walked and biked 5-10miles/day	yes	Caucasian	multiparous
10	LOX-019	52.16881881	3	21	0.277116005	0.294308144	0.164117736	23.30166101	311.4512736	2103.624431	3	3.05	2	3	2	39.6	40.4	10.6	6.1375	4.95	5.35	6.2	5.9	47.3	3175	34.5	NA	NA	NA	NA	NA	1	89.4	0.7295	NA	NA	NA	NA	NA	0	1	LOX-019	yes	yes	2 Obese Exerciser	daily walking, chasing after a 2 year old	yes	African American	multiparous
11	LOX-02	69.04038657	5	27	0.324672093	0.297220111	0.110934054	70.3345303	601.8061168	8973.360758	1	11.95	1	1	1	39	39.3	12.2	5.4541	5.1	5	5.6	5.1	46.8	2950	34.6	7.26	62	8	-1.1	2.2	1	87.8	0.7563	NA	NA	NA	NA	NA	0	0	LOX-02	yes	yes	0 Lean			African American	multiparous
12	LOX-020	71.19369017	5	33	0.254208356	0.285449679	0.135677746	26.13950705	152.3275096	2784.722752	3	12.73	2	3	1	38.5	39.3	7.5	5.8007	4.3	4	4.15	6.25	48.5	2750	34	7.23	46	22	-8.6	10.1	3	92.5	0.4693	0.33975	86	1.6	0.36	0.15	0	1	LOX-020	yes	yes	2 Obese Exerciser	walks 1-2 days/week for 1 hour, prenatal yoga 1x/week for 1.5 hours	yes	Caucasian	nulliparous
13	LOX-021	46.59883621	2	30	0.228824677	0.30114615	0.166378006	21.31686517	413.0484894	2012.946675	1	22.73	2	1	2	40.4	40.5	2.8	6.7639	3.75	3.45	3.7	4.5	51.5	3260	33	NA	NA	NA	NA	NA	1	97.2	0.198	0.62	93	2.7	0.34	0.17	0	0	LOX-021	yes	yes	0 Lean			Caucasian	nulliparous
14	LOX-022	72.96206501	5	26	0.436798793	0.237272281	0.108757452	33.86977301	328.6281498	3236.208257	1	11.36	2	4	2	39.2	40.4	7.6	5.4978	4.45	4.95	2.95	5.5	48.8	2655	33.5	7.31	53	18	-0.7	3.2	1	92.4	0.4525	0.7733	87	3.6	0.12	0.08	0	0	lox-022	yes	yes	0 Lean			Caucasian	nulliparous
15	LOX-023	63.09079403	4	23	0.160142543	0.377811745	0.199975959	28.76611681	333.764762	1811.48002	3	10.4545	2	1	2	39.5	40	15.7	6.1765	5.5	4.75	4.95	7.2	49.5	3465	33.9	7.26	50	24	-5.2	2.8	1	84.3	1.1465	2.0032	61	13.3	0	0.07	0	1	LOX-023	yes	yes	2 Obese Exerciser	walking for 60 minutes 4x/week, light weight lifting 4x/week	yes	African American	multiparous
16	LOX-026	59.83384488	4	32	0.235373983	0.300761361	0.168227458	15.07589483	309.6402503	1277.357356	1	12.27	2	1	1	38.3	38.4	NA	NA	5.75	4.7	3.9	6.6	50	3270	35.4	7.4	29	23	-5.3	3.3	1	NA	NA	1.12444	69	6.6	0.04	0.37	0	0	LOX-026	yes	yes	0 Lean			Caucasian	multiparous
17	LOX-027	64.65511192	4	25	0.274177971	0.30800804	0.159363996	26.44774315	269.0462341	2092.729957	1	15.45	2	4	1	39.4	39.6	6.9	6.7662	4.65	3.6	4.15	5.7	51.1	3385	35.2	7.27	56	14	-2.3	5	1	93.1	0.5022	1.208888	102	4.8	0.16	0.07	0	0	lox-027	yes	yes	0 Lean			Caucasian	nulliparous
18	LOX-03	76.06591552	5	20	0.335722325	0.230670062	0.090293953	16.68071685	170.5399996	2270.010133	1	21.1	1	4	2	38.4	38.6	10.3	4.9387	4.8	5.7	5.4	6.4	45	2640	29.8	7.28	54	11	-2.2	2.8	1	89.7	0.5662	1.5012	76	8	0.22	0.16	0	0	LOX-03	yes	yes	0 Lean			African American	nulliparous
19	LOX-030	53.09031513	3	20	0.42651759	0.208296499	0.088018989	12.0199148	111.3052808	1520.87309	2	16.681818	2	1	2	39.9	40	8.6	6.246	4.2	3.5	4.2	3.8	49.2	3215	35.2	7.36	36	36	-4.5	2.2	1	91.4	0.5861	1.96395	97	8.2	0	0.21	1	0	LOX-030	yes	yes	1 Obese			African American	nulliparous
20	LOX-033	45.81441316	2	32	0.204328293	0.254593776	0.211212475	17.10054346	240.3947484	1702.772918	3	13.63	2	1	2	37.3	38.2	12.1	5.1612	3.5	3.6	3.3	5.4	50.1	2920	31.5	7.31	48	26	-2.9	5.1	1	87.9	0.7109	5.428	89	24.7	0.13	0.18	0	1	LOX-033	yes	yes	2 Obese Exerciser	A lot of walking!	yes	Other	nulliparous
21	LOX-034	62.08135501	4	29	0.218617646	0.293814621	0.163710541	29.44911046	301.9138893	2483.018087	2	4.5454	1	1	2	40.1	40.2	13	7.0108	5.15	3.65	4.25	8.55	51.8	3930	33.5	7.28	50	18	-3.6	2.4	1	87	1.0505	0.52962	65	3.3	0.23	0.17	1	0	LOX-034	yes	yes	1 Obese			African American	nulliparous
22	LOX-035	74.28383385	5	21	0.440484078	0.198806118	0.096863827	23.06007653	203.070427	2961.645366	2	28.04545	2	3	2	41	41.1	18.7	6.1869	5.8	6.5	8.15	8.7	51	3995	36	7.34	48	23	0.1	2	1	81.3	1.5729	1.157	71	6.6	0.3	0.12	1	0	LOX-035	yes	yes	1 Obese			African American	multiparous
23	LOX-036	32.41737703	1	31	0.183204519	0.339832258	0.196742622	43.80452682	397.3810351	3274.543209	3	10	2	4	1	39.6	40	11.8	6.9225	4.35	4.35	4.6	7.05	51.7	3780	34.6	7.34	45	30	-2.2	3	1	88.2	0.9304	1.95185	93	8.5	0.1	0.12	0	1	LOX-036	yes	yes	2 Obese Exerciser	power walk 2-4x/week for 20-40min, swimming occasionally	yes	Caucasian	multiparous
24	LOX-037	44.04241321	1	34	0.330802722	0.311396118	0.135929532	30.15881609	342.378638	2621.086484	3	28.18181818	2	4	1	39.2	40.2	12.8	5.9845	4.25	3.95	4.7	5	53.6	3323	35.56	NA	NA	NA	NA	NA	1	87.2	0.8783	2.92148	116	10.2	0	0.11	0	1	LOX-037	yes	yes	2 Obese Exerciser	3-4x/week go to gym and do 25min on elipitical and 10min on the treadmill (walking) PLUS prenatal yoga 1/x week for 90 min	yes	Caucasian	nulliparous
25	LOX-038	66.76322142	4	20	0.187450859	0.31949582	0.136974223	34.35743711	259.063953	2891.219633	3	6.818	1	1	1	39.1	39.4	13.6	6.4538	5.25	4.4	4.45	8.35	48.5	3585	34	7.36	45	18	-0.4	2.5	2	86.4	1.0152	3.75407	84	18.1	0.2	0.1	0	1	LOX-038	yes	no	2 Obese Exerciser	very active before, less active during,	no	African American	nulliparous
26	LOX-039	29.82711542	1	23	0.26321351	0.322765747	0.176123365	38.49586166	320.5377276	3208.972885	3	8.1818	2	1	2	40.3	40.4	10.4	6.5126	4.7	4.35	4.4	5.3	50.4	3490	33.4	7.35	44	22	-1.6	2.2	1	89.6	0.7547	NA	NA	NA	NA	0.12	0	1	LOX-039	yes	yes	2 Obese Exerciser	gym 4x/week (1 mile stair stepper, 1 mile elipitcal, core work), 3x/week walking the dog for 2 miles	yes	Caucasian	nulliparous
27	LOX-043	67.19132643	5	19	0.318755045	0.237092575	0.116426579	9.830833696	118.851702	1148.973712	2	14.41	1	2	1	40.4	41	10.9	7.3191	5.6	4.95	7.05	7.45	52.1	3970	36.35	7.28	49	19	-4.1	2.8	1	89.1	0.8913	1.1111	75	6	0.88	0.12	1	0	LOX-043	yes	yes	1 Obese			African American	nulliparous
28	LOX-044	48.09037745	2	37	0.176414173	0.30125965	0.141077756	14.29357625	241.1785657	1508.506964	3	1.13636	1	1	2	37.1	37.2	8.8	4.3332	3.25	3.45	2.2	4.25	45.4	2268	32.5	7.26	53	18	-4.3	2.4	1	91.2	0.4196	0.69136	80	3.5	0.1	0.21	0	1	LOX-044	yes	yes	2 Obese Exerciser	very active job--walks throughout the entire day, also goes to the gym	yes	African American	multiparous
29	LOX-045	52.7344756	3	26	0.207770675	0.33297721	0.176279061	36.73979096	352.7344967	2635.365293	3	7.27	1	4	2	39.2	39.4	16.8	5.9072	4.95	3.9	5.45	6.4	49.3	3425	35.9	7.3	53	12	-1.3	2.3	1	83.2	1.193	NA	NA	NA	NA	NA	0	1	LOX-045	yes	yes	2 Obese Exerciser	worked out before pregnancy, walking a lot a work, 2 other kids, busier lifestyle than most, actigraph shows activity	yes	African American	multiparous
30	LOX-046	57.16527106	3	20	0.263437027	0.303398076	0.132999003	27.52575003	173.2463297	1912.169609	2	10.68	1	1	1	40.4	40.6	15.6	6.4966	7.4	5.4	7.7	9.45	49.45	3810	34.95	7.28	50	38	-3.5	2.9	1	84.4	1.1976	4.6567	92	20.5	0.16	0.16	1	0	LOX-046	yes	yes	1 Obese			African American	nulliparous
31	LOX-047	49.10884373	2	27	0.199875664	0.374384517	0.162418215	22.54572959	329.0312275	1563.029235	2	3.2	2	4	2	39	39.6	12.2	5.7389	4.55	4.4	4.75	7.7	47.5	3062	33.6	NA	NA	NA	NA	NA	1	87.8	0.7978	1.0923	79	5.6	0.15	0.12	1	0	LOX-047	yes	yes	1 Obese		yes	African American	multiparous
32	LOX-051	30.19392388	1	19	0.397712114	0.23403248	0.11587695	25.78435447	215.0484565	2846.291101	2	8.6363	2	1	2	40.6	41	8.7	5.8344	3.5	3.6	3.7	4.55	48.7	2949	32.5	7.34	43	25	-2.5	2.2	1	91.3	0.5586	0.41358	67	2.5	0.08	0.1	1	0	LOX-051	yes	yes	1 Obese			Caucasian	multiparous
33	LOX-053	71.05852521	5	32	0.351470089	0.204045396	0.117158365	21.66743339	222.6560998	2204.494644	2	15.91	2	2	1	37.2	37.4	12.3	5.3524	4.7	3.4	4.5	6.2	46.8	2975	33.6	7.31	49	26	-2.4	5.3	1	87.7	0.7536	3.064649	107	11.6	0.15	0.22	1	0	LOX-053	yes	yes	1 Obese			Caucasian	nulliparous
34	LOX-055	59.0825485	4	34	0.205395187	0.381006688	0.15787783	27.05229534	278.2696633	1711.038927	1	10.68	2	4	2	40.6	40.6	7.7	5.7832	3.65	3.9	3.3	5.4	48.4	2835	33.4	7.39	35	16	-3.1	4.4	1	92.3	0.4829	1.9728	94	8.5	0.08	0.34	0	0	LOX-055	yes	yes	0 Lean			Caucasian	multiparous
35	LOX-056	49.28954575	2	27	0.166478049	0.255424811	0.149796626	20.621694	179.0304046	2344.90428	3	7.27	2	4	1	40.6	40.6	13	7.2874	5.2	4.65	7.2	8.95	52.6	3850	35	7.33	50	13	-0.6	2.5	1	87	1.0883	0.4866666	73	2.7	0.26	0.3	0	1	LOX-056	yes	yes	2 Obese Exerciser	18 month old daughter, walks in tower grove park, special education teacher so active job!	yes	Caucasian	multiparous
36	LOX-057	43.03571349	1	31	0.158348908	0.316901049	0.171123848	30.0507308	309.7952133	2264.886578	1	11.95	2	2	2	38.3	38.4	16.6	6.082	5.7	4.85	5.95	8.6	49.4	3431	33.8	7.25	44	22	-7.9	6.1	1	83.4	1.2122	0.826666	108	3.1	0.1	0.17	0	0	lox-057	yes	yes	0 Lean			Caucasian	nulliparous
37	LOX-059	43.04458662	1	25	0.136719791	0.393855847	0.227766343	88.06705577	2062.917898	5753.913777	3	7.3	1	3	1	37.1	37.4	8.1	4.8759	4.15	4.15	3.85	7.05	45.7	2666	34	7.26	54	14	-3.9	4	1	91.9	0.43	NA	NA	NA	NA	NA	0	1	LOX-059	yes	yes	2 Obese Exerciser	very active job- gas station, walks everywhere	yes	African American	multiparous
38	LOX-06	77.58003182	5	24	0.294649353	0.338444385	0.119214835	55.32317979	487.2920705	4099.614634	1	23.91	2	2	1	40.3	42	14.5	6.8165	5.8	3.8	5	8.35	53.4	3375	36.5	7.25	61	12	-2.2	3	1	85.5	1.1568	0.4681	79	2.4	0.25	0.29	0	0	LOX-06	yes	yes	0 Lean			African American	multiparous
39	LOX-060	38.72053488	1	24	0.235943287	0.277141991	0.15692106	28.01946744	276.8727703	2232.00642	2	28.8636	2	2	1	38.4	38.5	11.6	5.7109	5.3	4.6	4.15	7.15	47.8	3000	32.6	7.22	61	10	-4.6	4.5	1	88.4	0.7464	1.53703	75	8.3	0.21	0.2	1	0	LOX-060	yes	yes	1 Obese			Caucasian	nulliparous
40	LOX-061	58.12801424	3	24	0.153121494	0.322746293	0.167556439	20.08072615	296.6936606	1418.069629	2	-4.97	2	4	1	38.5	39	13	5.5745	4.65	4.15	4.5	6.8	49.15	3030	34.9	7.36	42	37	-2.1	2.1	1	87	0.8353	0.988888	89	4.5	0.12	0.09	1	0	LOX-061	yes	yes	1 Obese			African American	multiparous
41	LOX-062	27.26725341	1	31	0.245568166	0.40534314	0.207719351	24.3972881	248.8098446	1356.930775	1	12.95	2	1	2	39.6	40	16.8	6.0059	4.8	5.9	7.6	7.5	51.7	3465	33	7.21	67	18	-3.9	3.8	1	83.2	1.2162	1.27407	86	6	0.13	0.11	0	0	LOX-062	yes	yes	0 Lean			African American	nulliparous
42	LOX-063	36.73474264	1	32	0.184169399	0.271302829	0.19201602	21.35764721	256.612337	2063.156397	1	14.32	2	1	2	40	40.1	11.4	6.3716	4.35	4.15	4.3	7.65	49	3400	33.8	7.3	51	18	-2.1	4.4	1	88.6	0.8165	1.02222	90	4.6	0.14	0.24	0	0	lox-063	yes	yes	0 Lean			Other	nulliparous
43	LOX-065	63.79916734	4	33	0.199535565	0.346770305	0.163392802	43.60345575	378.3247103	3227.667547	3	13.64	2	4	1	37.6	38.2	16.5	5.1256	4.3	4.1	5.7	5.8	49.5	3006	34	NA	NA	NA	NA	NA	1	83.5	1.10146	1.1	135	3.3	0	0.21	0	1	LOX-065	yes	yes	2 Obese Exerciser	walks a lot, server so walks a lot at work	yes	Caucasian	nulliparous
44	LOX-08	53.44672184	3	21	0.188934029	0.286924426	0.121207671	27.71612269	158.338913	3195.820861	1	7.41	2	1	2	38.3	38.4	9.4	5.3435	4.55	3.4	4.7	4.9	47.3	2835	31.5	7.35	41	24	-3.2	2	1	90.6	0.5557	1.434	88	6.6	0.15	0.15	0	0	LOX-08	yes	yes	0 Lean			African American	multiparous
45	LOX-09	58.8107104	4	20	0.227053087	0.257191788	0.131114492	21.76492388	222.0269082	2329.463193	1	13.14	2	1	1	38.9	39.1	10.7	6.5559	4.1	3.1	3.2	5.4	50.2	3635	32.5	7.38	39	42	-1.8	2	1	89.3	0.7821	2.67	82	13.2	0.46	0.23	0	0	LOX-09	yes	yes	0 Lean			African American	nulliparous
[truncated: 365 more columns]
